# Supplementary material for: Direct Viral RNA Detection of SARS-CoV-2 and DENV in Inactivated Samples by Real-Time RT-qPCR: Implications for Diagnosis in Resource Limited Settings with Flavivirus Co-Circulation
Source: Pathogens. 2021 Nov 29;10(12):1558. doi: 10.3390/pathogens10121558 (PMC8705679; doi:10.3390/pathogens10121558)
Supplement: Supplementary file 1 [file pathogens-10-01558-s001.zip]

Archive with 1 entries (1 files):
- pathogens-1468590-supplementary.pdf
